# Supplementary material for: Estimated Renal Metabolomics at Reperfusion Predicts One-Year Kidney Graft Function
Source: Metabolites. 2022 Jan 10;12(1):57. doi: 10.3390/metabo12010057 (PMC8778290; doi:10.3390/metabo12010057)
Supplement: Supplementary file 1 [file metabolites-12-00057-s001.zip]

Archive with 1 entries (1 files):
- metabolites-1523447-supplementary.pdf
